# Supplementary material for: Multiprotein Adsorption from Human Serum at Gold and Oxidized Iron Surfaces Studied by Atomic Force Microscopy and Polarization-Modulation Infrared Reflection Absorption Spectroscopy
Source: Molecules. 2023 Aug 15;28(16):6060. doi: 10.3390/molecules28166060 (PMC10459451; doi:10.3390/molecules28166060)
Supplement: Supplementary file 1 [file molecules-28-06060-s001.zip]

Archive with 1 entries (1 files):
- molecules-2542469-supplementary.pdf
